# Supplementary material for: ER Stress in ERp57 Knockout Knee Joint Chondrocytes Induces Osteoarthritic Cartilage Degradation and Osteophyte Formation
Source: Int J Mol Sci. 2021 Dec 24;23(1):182. doi: 10.3390/ijms23010182 (PMC8745280; doi:10.3390/ijms23010182)
Supplement: Supplementary file 1 [file ijms-23-00182-s001.zip]

Archive with 1 entries (1 files):
- ijms-1487304-supplementary.pdf
